# Supplementary material for: Sotn ureteroscope system with vacuum suctioning device for treating complicated steinstrasse: a case series
Source: Front Surg. 2025 May 7;12:1520011. doi: 10.3389/fsurg.2025.1520011 (PMC12092447; doi:10.3389/fsurg.2025.1520011)
Supplement: Supplementary file 1 [file Table1.xlsx]

## Sheet: initial data
				Preoperation				Coptcoat grade					steinstrasse location									Complications			Stone composition
Number	Age	Gender	BMI	ESWL	RIRS	Operative side	combined with renal calculi	I: 2mm	II: 4-5mm in distal, 2mm tail	III: large	stone size	combined with renal calculi	proximal	middle	lower	ASA	Midstream urine culture	operation time	Hemoglobin loss	Postoperative hospitalization	steinstrasse SFR	Fever	Hematuria	UTI only need additional antibiotics	Calcium oxalate	Calcium phosphate	Uric acid	Struvite
1	49	2	26.5625		1	2	0	1			70			1	1	2	0	80	-0.2	1	0				1
2	50	1	32.0312	1		2	0			1	22			1		2	0	50	-0.1	3	0				1
3	50	2	26.1593		1	1	0		1		41				1	2	0	60	-0.2	2	0				1
4	52	1	26.079	1		2	0			1	23		1			2	0	50	-0.2	2	0				1
5	48	2	22.0604		1	1	0			1	43				1	2	0	60	-0.9	7	0			1	1
6	48	2	22.4766		1	2	1	1			87	1	1	1		2	1	75	-1.4	4	0	1				1
7	53	1	27.9904	1		2	1			1	22		1			2	0	50	-0.3	2	0					1
8	57	1	24.6094	1		1	0			1	33				1	2	0	50	0.4	2	0				1
9	55	1	24.2215	1		2	0			1	30	1	1			1	0	55	0.3	2	0					1
10	82	1	26.8136	1		1	0			1	45		1			3	0	60	-0.4	6	0		1		1
11	52	1	26.4381		1	1	0		1		50		1			2	0	55	-1.3	2	0				1
17	54	2	21.4031	1		2	0			1	40				1	2	1	45	-0.2	4	0			1			1
12	58	1	20.3223		1	2	1			1	57	1	1			2	0	65	-0.6	2	0				1
13	48	1	23.8751		1	1	1			1	42				1	1	0	55	-1	3	0					1
14	50	1	25.8806		1	1	0			1	46		1			2	0	50	0.8	3	0				1
15	52	2	24.6097		1	2	0			1	47			1		1	1	60	-0.6	2	0							1
16	21	2	21.3333	1		2	0			1	41				1	1	0	50	0.2	3	0				1
18	28	2	17.4449		1	2	0		1		42				1	1	0	35	0.2	2	0					1
19	64	2	27.31		1	2	0	1			50	1	1			2	0	50	-1.1	2	0					1
21	70	1	16.8242		1	1	0		1		37				1	2	0	45	-1.6	3	0					1
22	70	1	21.1073		1	2	0			1	22			1		2	0	45	-1.8	3	0				1
20	51	2	23.1911	1		2	1			1	28				1	2	1	50	0.3	3	0				1
